# Supplementary material for: Statins and the Risk of Gastric Cancer: A Systematic Review and Meta-Analysis
Source: J Clin Med. 2022 Dec 2;11(23):7180. doi: 10.3390/jcm11237180 (PMC9739712; doi:10.3390/jcm11237180)
Supplement: Supplementary file 1 [file jcm-11-07180-s001.zip]

Archive with 1 entries (1 files):
- jcm-2012286-supplementary.pdf
